# Supplementary material for: “Hurts less, lasts longer”; a qualitative study on experiences of young people receiving high-dose subcutaneous injections of benzathine penicillin G to prevent rheumatic heart disease in New Zealand
Source: PLoS One. 2024 May 14;19(5):e0302493. doi: 10.1371/journal.pone.0302493 (PMC11093343; doi:10.1371/journal.pone.0302493)
Supplement: S1 File — (XLSX) [file pone.0302493.s001.xlsx]

## Sheet: Sheet1
ID	Pain score during infusion (Numerical Rating Scale 0=none, 1-3=mild, 4-6=moderate, 7-10=severe)	Pain score following the infusion (Numerical Rating Scale 0=none, 1-3=mild, 4-6=moderate, 7-10=severe)	Pain score day 1 (Numerical Rating Scale 0=none, 1-3=mild, 4-6=moderate, 7-10=severe)	Pain score day 2 (Numerical Rating Scale 0=none, 1-3=mild, 4-6=moderate, 7-10=severe)	Pain score day 3 (Numerical Rating Scale 0=none, 1-3=mild, 4-6=moderate, 7-10=severe)
1	1	0	6	2	0
2	6	0	4	0	0
3	7	1	7	4	0
4	7	1	3	1	0
5	0	0	0	0	0
6	1	0	4	3	2
7	1	1	3	3	3
8	6	2	2	0	2
9	4	0	2	2	0
10	4	0	3	3	0
11	4	0	2	0	4
12	0	0	0	3	0
13	0	0	0	2	0
14	1	0	0	0	0
15	0	0	4	0	0
16	3	3	6	5	3
17	3	0	6	4	2
18	0	0	3	0	0
19	0	6	9	2	0
20	0	0	1	0	0
